# Supplementary material for: Normative Data for Macular Thickness and Volume for Optical Coherence Tomography in a Diabetic Population without Maculopathies
Source: J Clin Med. 2023 Aug 11;12(16):5232. doi: 10.3390/jcm12165232 (PMC10455588; doi:10.3390/jcm12165232)
Supplement: Supplementary file 1 [file jcm-12-05232-s001.zip]

Archive with 1 entries (1 files):
- jcm-2507263-supplementary.pdf
